# Supplementary material for: Exome sequencing enables molecular diagnosis in 10% of early-onset or familial systemic lupus erythematosus cases
Source: eBioMedicine. 2026 Apr 1;126:106209. doi: 10.1016/j.ebiom.2026.106209 (PMC13069521; doi:10.1016/j.ebiom.2026.106209)
Supplement: Supplementary Tables [file mmc2.xlsx]

## Sheet: Table 1. Probands clinical data
Demographic Data				Family history			Clinical and Biological Data										Genetic analysis
Proband internal ID	Proband ID in manuscript	Sex	Consanguinity	Family history of immune dysregulation diseases	Details	First-degree relatives with lupus	Age at disease onset	Mucocutaneous involvement	Renal involvement	Hematological involvement	Joint involvement	Neurological involvement	Other clinical findings	Syndromic presentation	Type 1 interferon signature (normal range < 2,3)	Mean Type 1 interferon signature	Type of exome sequencing
Z117		F	?	?	?	?	4	Yes	Yes	Yes	Yes	No	Serositis	No	NA	NA	Solo exome
AH128		M	?	?	?	?	7	Yes	No	Yes	Yes	No	Macrophage activation syndrome	No	75,4 - 10,9	43.15	Solo exome
AD604		F	?	?	?	?	8	Yes	?	?	Yes	No	Pleuritis	No	0.3	0.3	Solo exome
Y647		F	?	?	?	?	9	No	No	No	Yes	No	Adenopathy, recurrent parotitis	No	NA	NA	Solo exome
AG472		F	?	?	?	?	10	No	No	Yes	Yes	No	Muscular involvement	No	75.5	75.5	Solo exome
AE456		F	?	?	?	?	11	Yes	Yes	No	Yes	No	Muscle and pulmonary involvement, recurrent macrophage activation syndrome	No	NA	NA	Solo exome
Z700		F	No	?	?	?	11	No	Yes	Yes	No	No	?	No	NA	NA	Solo exome
Z155		F	?	?	?	?	11	No	No	Yes	No	Yes	?	No	NA	NA	Solo exome
AD767		M	?	?	?	?	14	Yes	No	Yes	No	No	Vasculitis, intra-alveolar hemorrhage	No	34,6 - 35,5	35.05	Solo exome
X671		M	?	?	?	?	14	Yes	No	No	Yes	Yes	Macrophage activation syndrome	No	NA	NA	Solo exome
AE537	Pt1 (C1QA)	F	No	No	NA	NA	1	Yes	No	No	Yes	No	Growth delay	No	40,2 - 20,1 ; 37,6 ; 47,1 ; 10,9	31.18	Trio exome
AE586		F	No	No	NA	NA	1.5	Yes	No	No	No	No	Acrocyanosis with ischemic and necrotic damage to the fingers	No	32.8	32.8	Solo exome
AC327		F	No	No	NA	NA	1.5	Yes	No	No	Yes	No	Chilblains, coeliac disease	No	35.9	35.9	Trio exome
AH043		F	No	No	NA	NA	2	Yes	No	No	No	No	Hypothyroidism	No	22	22	Trio exome
AA013		F	Yes	No	NA	NA	2	No	No	Yes	Yes	No	Hepatic involvement	No	NA	NA	Trio exome
AE875		M	Yes	No	NA	NA	3	No	No	Yes	Yes	No	?	No	21,6 - 15,9 - 26,8 - 67,3 - 93 - 58,6 - 41,8 - 1,3	40.79	Solo exome
Y798	Pt14 (PSTPIP1)	F	No	No	NA	NA	4	Yes	No	Yes	Yes	No	Macrophage activation syndrome	No	4.3	4.3	Solo exome
AE637		F	No	No	NA	NA	4	Yes	No	No	Yes	No	Sjogren's syndrome	No	22.6	22.6	Solo exome
AA283		F	No	No	NA	NA	4	Yes	No	No	Yes	No	Hepatic involvement, lymphoproliferative syndrome	No	NA	NA	Trio exome
AF960		F	No	No	NA	NA	4	Yes	Yes	Yes	No	No	?	No	NA	NA	Solo exome
AE472	Pt11 (PTPN2)	F	No	No	NA	NA	5	Yes	Yes	Yes	No	No	?	No	1,2 - 0,8 - 0,5 - 0,8 - 7,3	2.12	Solo exome
X884		M	No	No	NA	NA	5	Yes	No	No	Yes	No	Adenopathy	No	NA	NA	Trio exome
AG333		F	Yes	No	NA	NA	5	Yes	No	Yes	Yes	No	?	No	4 - 2,5 - 89,7 - 19,8	29	Trio exome
AG161		F	No	No	NA	NA	5	No	Yes	No	No	No	?	No	NA	NA	Trio exome
X246		M	No	No	NA	NA	5	Yes	Yes	Yes	Yes	No	Sjogren's syndrome, lymphoproliferative syndrome	No	NA	NA	Solo exome
Y955		M	No	No	NA	NA	6	Yes	No	No	No	No	?	No	NA	NA	Solo exome
AF816		F	No	No	NA	NA	6	No	No	Yes	Yes	No	Autoimmune hepatitis	No	1,4-0,7-1-1,2	1.07	Solo exome
Y749		F	No	No	NA	NA	6	No	No	Yes	Yes	No	?	No	NA	NA	Trio exome
X351		F	No	No	NA	NA	6	No	Yes	Yes	Yes	Yes	Cardiac involvement (myocarditis)	No	NA	NA	Solo exome
AE194		M	No	No	NA	NA	7	Yes	No	No	No	No	?	No	20,7 - 16,3 - 25,9	20.97	Solo exome
AC437		M	No	No	NA	NA	7	Yes	No	No	Yes	No	?	No	NA	NA	Solo exome
AG669		F	No	No	NA	NA	7	Yes	No	Yes	No	No	Antiphospholipid syndrome	No	1.1	1.1	Solo exome
X335		F	No	No	NA	NA	7	No	No	Yes	Yes	No	?	No	NA	NA	Solo exome
AA524		M	Yes	No	NA	NA	7	Yes	Yes	No	Yes	No	?	No	NA	NA	Trio exome
AG767		F	No	No	NA	NA	7	Yes	Yes	Yes	No	No	?	No	NA	NA	Solo exome
AG713		F	No	No	NA	NA	8	?	?	?	?	?	Acute respiratory distress syndrome (ARDS)	No	43,2 - 0,4	21.8	Solo exome
AE794		F	No	No	NA	NA	8	No	No	No	Yes	No	Antiphospholipid syndrome	No	NA	NA	Solo exome
AG696		F	No	No	NA	NA	8	Yes	No	No	Yes	No	Muscular involvement	No	32,8 - 27 - 28,1	29.3	Duo exome (affected brother)
Z164		F	No	No	NA	NA	8	No	No	Yes	Yes	No	?	No	4.9	4.9	Solo exome
AD842		F	No	No	NA	NA	8	Yes	No	Yes	Yes	No	Hepatic involvement	No	46,3 - 47,8 - 39,8 - 49,9	45.95	Solo exome
AG672		F	No	No	NA	NA	8	Yes	Yes	No	Yes	No	Alopecia	No	NA	NA	Solo exome
AC732		F	Yes	No	NA	NA	8	Yes	Yes	No	Yes	No	Pleuritis, Sjogren's syndrome, hidradenitis suppurativa	No	36,3 - 55,8 - 30,8	40.97	Solo exome
V675/Y074		F	No	No	NA	NA	8	Yes	Yes	Yes	No	No	Lymphoproliferation, hepatic involvement	No	NA	NA	Solo exome
Z702		M	No	No	NA	NA	8	Yes	Yes	Yes	Yes	No	Adenopathy	No	NA	NA	Solo exome
AC874		F	?	No	NA	NA	9	Yes	No	No	Yes	No	?	No	34,3 - 30,1 - 54,9	39.77	Solo exome
AD485		M	Yes	No	NA	NA	9	Yes	Yes	No	No	No	Granulomatous lesions in the spleen and lungs	No	NA	NA	Trio exome
AA084		F	No	No	NA	NA	9	Yes	Yes	Yes	Yes	No	?	No	NA	NA	Solo exome
AG074		F	No	No	NA	NA	9	Yes	Yes	Yes	Yes	No	?	No	NA	NA	Solo exome
AG209		M	No	No	NA	NA	9	Yes	Yes	Yes	Yes	No	Hepatic involvement, chilblains	No	45.1	45.1	Trio exome
Z725	Pt16 (ETV6)	F	No	No	NA	NA	10	Yes	No	Yes	No	No	?	No	0,7 - 2,1	1.4	Solo exome
Z224		F	No	No	NA	NA	10	Yes	No	No	No	No	?	No	NA	NA	Solo exome
AH019.SC03		F	No	No	NA	NA	10	Yes	No	No	No	No	Chilblains	No	13.7	13.7	Trio exome
Z818		F	No	No	NA	NA	10	Yes	No	No	Yes	No	Serositis	No	3.3	3.3	Solo exome
AE791	Pt6 (IKZF3)	F	No	No	NA	NA	10	Yes	Yes	Yes	Yes	No	?	No	2,5 - 23,1	12.8	Solo exome
AD440		M	No	No	NA	NA	10	No	Yes	No	Yes	No	?	No	24.8	24.8	Solo exome
AB979		F	No	No	NA	NA	10	Yes	Yes	Yes	No	No	Macrophage activation syndrome	No	NA	NA	Solo exome
Y613		F	No	No	NA	NA	10	Yes	Yes	Yes	Yes	No	Hepatic involvement	No	NA	NA	Solo exome
AC180		F	No	No	NA	NA	10	Yes	Yes	No	Yes	Yes	?	No	NA	NA	Solo exome
Y445		F	No	No	NA	NA	10	Yes	Yes	No	Yes	Yes	Diplopia	No	NA	NA	Solo exome
AF357		F	Yes	No	NA	NA	11	Yes	No	No	No	No	?	No	34.4	34.4	Trio exome
AF296		F	No	No	NA	NA	11	Yes	No	No	Yes	No	Sjogren's syndrome	No	15 - 3,9 - 67,1 - 23,8 - 93,8 - 29,7 - 38,1 - 15,3 - 18	33.86	Solo exome
AA126		F	No	No	NA	NA	11	No	No	Yes	No	No	Muscular involvement	No	NA	NA	Solo exome
AD016		F	No	No	NA	NA	11	Yes	No	Yes	No	No	?	No	NA	NA	Solo exome
AC162		F	No	No	NA	NA	11	No	No	Yes	Yes	No	Serositis, cardiac involvement, antiphospholipid syndrome	No	NA	NA	Solo exome
Z741		F	No	No	NA	NA	11	No	No	Yes	Yes	No	Adenopathy	No	NA	NA	Solo exome
X689		M	No	No	NA	NA	11	No	No	Yes	Yes	No	Muscular involvement	No	NA	NA	Solo exome
Z831		F	Yes	No	NA	NA	11	Yes	No	Yes	Yes	No	Adenopathy	No	NA	NA	Trio exome
AC124		F	No	No	NA	NA	11	No	Yes	No	No	No	?	No	0.4	0.4	Solo exome
AE764		F	No	No	NA	NA	11	Yes	Yes	No	No	No	?	No	44 - 14,3 - 25,3	27.87	Solo exome
AG231		M	No	No	NA	NA	11	No	Yes	No	Yes	No	Peripheral neuropathy, macrophage activation syndrome, staphylococcal neuropathy	No	49.7	49.7	Solo exome
AA295		F	No	No	NA	NA	11	Yes	Yes	No	Yes	No	Cardiac involvement (pericarditis)	No	NA	NA	Solo exome
AB701		F	Yes	No	NA	NA	11	Yes	Yes	No	Yes	No	Alopecia	No	NA	NA	Solo exome
T867		F	No	No	NA	NA	11	No	Yes	Yes	No	No	Pancreatic, thyroid, and cardiac involvement	No	NA	NA	Solo exome
X999		F	?	No	NA	NA	11	Yes	Yes	Yes	No	No	?	No	6.2	6.2	Solo exome
Y630		F	No	No	NA	NA	11	Yes	Yes	Yes	Yes	No	Alopecia	No	NA	NA	Solo exome
AB965		F	No	No	NA	NA	11	Yes	No	Yes	Yes	Yes	?	No	4,9-1,2-0,3-1	1.85	Solo exome
AD609		M	No	No	NA	NA	12	Yes	Yes	No	No	No	Antiphospholipid syndrome	No	0,9 - 0,8	0.85	Solo exome
Y888		F	No	No	NA	NA	12	Yes	Yes	No	Yes	No	?	No	10.3	10.3	Solo exome
T108		M	No	No	NA	NA	12	Yes	Yes	Yes	Yes	No	Thyroiditis, type 1 diabetes	No	NA	NA	Solo exome
Y523		M	No	No	NA	NA	12	Yes	Yes	Yes	Yes	No	?	No	NA	NA	Solo exome
Y612		M	No	No	NA	NA	12	Yes	Yes	Yes	Yes	No	Hepatic involvement	No	NA	NA	Solo exome
AA073		F	No	No	NA	NA	12	No	Yes	Yes	No	Yes	Pulmonary involvement, macrophage activation syndrome	No	NA	NA	Solo exome
AA588		M	No	No	NA	NA	12	Yes	Yes	Yes	Yes	Yes	Obesity	No	NA	NA	Solo exome
X925		M	No	No	NA	NA	13	Yes	No	Yes	Yes	No	?	No	NA	NA	Solo exome
Z126		F	No	No	NA	NA	13	Yes	?	?	?	?	Cerebral vasoconstriction syndrome	No	NA	NA	Solo exome
Y540		M	No	No	NA	NA	13	No	No	Yes	Yes	Yes	Serositis	No	NA	NA	Solo exome
AG312		F	No	No	NA	NA	13	No	Yes	Yes	No	Yes	Panserositis, pulmonary involvement, and colitis	No	29.3	29.3	Trio exome
AB726		M	No	No	NA	NA	13	Yes	Yes	Yes	No	Yes	Antiphospholipid syndrome	No	NA	NA	Solo exome
X511		F	No	No	NA	NA	14	Yes	No	No	Yes	No	Acrocyanosis with ischemic and necrotic damage	No	NA	NA	Solo exome
AF633		M	No	No	NA	NA	14	No	No	No	No	Yes	?	No	39,1 - 38,5	38.8	Trio exome
AC118	Pt9 (SOCS1)	M	No	No	NA	NA	15	Yes	Yes	No	No	No	Chilblains	No	86	86	Solo exome
AG582		F	No	No	NA	NA	15	Yes	No	Yes	Yes	No	?	No	52,4 - 43,6 - 21,8 - 16,7 - 32,3 - 10,7	29.58	Solo exome
AG140		M	No	No	NA	NA	15	Yes	No	Yes	Yes	No	Serositis and osteosclerosis	No	1.8	1.8	Solo exome
Y136		M	No	No	NA	NA	15	Yes	No	Yes	Yes	No	Adenopathy	No	NA	NA	Solo exome
AF833		F	No	No	NA	NA	15	Yes	Yes	Yes	Yes	No	Pancreatic involvement	No	14,3 - 64,9 - 60,2 - 81,9 - 68,4 - 36 - 36,5	51.74	Trio exome
AG616	Pt15 (USB1)	F	Yes	No	NA	NA	16	Yes	No	No	No	No	Recurrent infections and fever associated with hepatosplenomegaly	No	2	2	Solo exome
AE065		M	Yes	No	NA	NA	<10*	?	?	?	?	?	?	No	NA	NA	Solo exome
X656	Pt2 (COPA)	F	No	No	NA	NA	2	Yes	Yes	No	No	No	Short stature, ANCA-associated vasculitis	Yes	38.3	38.3	Solo exome
AD940	Pt4 (TLR7)	F	No	No	NA	NA	2	No	Yes	Yes	Yes	No	Neurodevelopmental disorder	Yes	47.9 - 49.5 - 25.6 - 37.5 - 39.4 - 32.1 - 25.3 - 38.6 - 36.2 - 15.8 - 21.6 - 20.6 - 48.1 - 30.9 - 7.5 - 20.7	49.5	Solo exome
Y249		M	No	No	NA	NA	4	Yes	Yes	Yes	No	No	Neurodevelopmental disorder and growth delay	Yes	106,5 - 57 - 92,5 - 97,2	88.3	Trio exome
Z819/AE817	Pt17 (MAN1B1)	F	No	No	NA	NA	7	Yes	No	No	No	No	Obesity, gigantism, neurodevelopmental disorder	Yes	51,3 - 50,9	51.1	Solo exome
AD122		F	No	No	NA	NA	7	Yes	No	Yes	Yes	Yes	ANCA-associated vasculitis, neurodevelopmental disorder	Yes	19,2 - 5,1 - 10,4	11.57	Solo exome
AA771	Pt3 (ADAR)	F	No	No	NA	NA	12	Yes	No	Yes	Yes	No	Neurodevelopmental disorder	Yes	NA	NA	Trio exome
AC159		F	No	No	NA	NA	12	Yes	Yes	Yes	Yes	No	Autism spectrum disorder, short stature (intrauterine growth restriction and early puberty)	Yes	112 - 105	108.5	Solo exome
AE796		F	No	No	NA	NA	13	No	Yes	No	Yes	No	Complex cardiopathy (double inferior vena cava discordance, pulmonary atresia), abdominal situs inversus	Yes	3,1 - 4,7 - 2,6	3.47	Trio exome
AD379		M	No	No	NA	NA	13	Yes	Yes	Yes	No	Yes	Delayed growth and puberty, neurodevelopmental disorder	Yes	NA	NA	Solo exome
Z028	Pt7 (PTPN11)	F	Yes	No	NA	NA	14	Yes	Yes	Yes	Yes	Yes	Serositis, autoimmune hepatitis, growth delay	Yes	NA	NA	Trio exome
AA902		M	Yes	No	NA	NA	17	No	Yes	Yes	Yes	No	Antiphospholipid syndrome, AA amyloidosis, lymph node tuberculosis, seizures	Yes	0.8 - 7,5 - 30,9 - 48,1 - 20,6	21.58	Solo exome
AE555		M	No	No	NA	NA	<12*	Yes	No	No	Yes	No	Childhood absence epilepsy	Yes	NA	NA	Solo exome
X845	Pt13 (IRAK4)	F	No	Yes	Sister (lupus)	Yes	1	Yes	No	No	No	No	History of infections	No	NA	NA	Duo exome (affected sister)
AD348		F	No	Yes	Sister with unclassified inflammatory disease, aunt with lupus	No	5	No	No	Yes	Yes	No	?	No	NA	NA	Solo exome
X969		F	No	Yes	Aunt, cousin (immune thrombocytopenia)	No	5	Yes	Yes	Yes	Yes	No	?	No	NA	NA	Solo exome
Y347		F	Yes	Yes	Mother (lupus)	Yes	6	No	No	Yes	No	No	Primary biliary cirrhosis	No	NA	NA	Duo exome (affected mother)
AD377		F	No	Yes	Maternal grandmother (rheumatoid arthritis), cousin (lupus)	No	7	Yes	No	No	Yes	No	?	No	NA	NA	Solo exome
Z489		F	No	Yes	Father (lupus)	Yes	7	No	Yes	No	No	No	?	No	NA	NA	Trio exome (affected father)
Y538		F	?	Yes	Mother (rheumatoid arthritis), maternal grandmother (lupus)	No	7	Yes	Yes	No	No	No	?	No	1.2	1.2	Solo exome
Y373		F	No	Yes	Sister (lupus)	Yes	8	?	?	?	?	?	?	No	NA	NA	Trio exome
X904		F	No	Yes	Sarcoidis (father)	No	8	Yes	No	No	No	No	Miliary tuberculosis	No	NA	NA	Trio exome
U619		F	No	Yes	Father (Hashimoto's disease)	No	8	Yes	No	Yes	Yes	No	Cardiac involvement	No	NA	NA	Solo exome
AC346/T549		F	No	Yes	Brother (lupus)	Yes	8	No	Yes	Yes	Yes	No	?	No	NA	NA	Duo exome (affected brother)
AG592		F	No	Yes	Maternal aunts (lupus)	No	8	No	Yes	Yes	Yes	No	?	No	30.7	30.7	Trio exome
AE403		F	No	Yes	Father (lupus)	Yes	8	Yes	Yes	Yes	Yes	No	?	No	17,3 - 26,8	22.05	Solo exome
AB992	Pt10 (SOCS1)	F	No	Yes	Sister, aunt (lupus)	Yes	9	Yes	Yes	No	Yes	No	?	No	3,2 - 0,6 - 6,3 - 3,2 - 0,9 - 2,6 - 2,5 - 5,2	3.06	Solo exome
AE270		F	Yes	Yes	Maternal cousin (lupus), maternal grandmother and great-aunts (inflammatory rheumatism)	No	9	Yes	No	No	Yes	No	Autoimmune hepatitis	No	11.8	11.8	Solo exome
AE851		F	No	Yes	Mother, maternal grandmother (lupus)	Yes	9	Yes	No	Yes	No	No	Macrophage activation syndrome, autoimmune hepatitis	No	33.3	33.3	Duo exome (affected mother)
Y416		F	?	Yes	Maternal grandmother (type 1 diabetes)	No	9	Yes	No	Yes	Yes	No	?	No	NA	NA	Solo exome
Y358		F	No	Yes	twin sister (lupus)	Yes	9	Yes	Yes	Yes	Yes	No	Muscular involvement	No	35 - 33,1 - 60	42.7	Solo exome
AH100		F	No	Yes	Father (antiphospholipid syndrome)	No	9	Yes	Yes	Yes	No	Yes	?	No	9	9	Trio exome
T853		F	No	Yes	Mother and 2 aunts (lupus)	Yes	9	Yes	Yes	Yes	Yes	Yes	Intestinal and hepatic involvement	No	63,7 - 60,7 - 71,8 - 103 - 37,7 - 35 - 42	59.13	Multiplex exome
AC557		M	No	Yes	Brother, father and paternal grandfather (lupus)	Yes	10	Yes	No	No	Yes	No	Cardiac involvement (pericarditis)	No	29.8	29.8	Solo exome
X982		M	No	Yes	Mother (lupus)	Yes	10	No	No	Yes	No	No	?	No	NA	NA	Solo exome
AH080		F	No	Yes	Mother (lupus)	Yes	10	No	No	Yes	No	No	?	No	61.6	61.6	Trio exome
Y217		F	No	Yes	Mother (rheumatoid arthritis)	No	10	Yes	No	Yes	Yes	No	Hepatic and muscular involvement, adenopathy	No	NA	NA	Solo exome
AA048		F	No	Yes	Aunt (lupus)	No	10	Yes	Yes	Yes	No	No	?	No	NA	NA	Duo exome (affected aunt)
AF567		M	No	Yes	Father and mother (lupus)	Yes	11	?	?	?	?	?	Lymphoproliferation	No	47,1 - 13,7	30.4	Trio exome (all affected)
AD956		F	?	Yes	Aunts (lupus)	No	11	Yes	No	No	Yes	No	Vasculitis, autoimmune hepatitis	No	NA	NA	Solo exome
AG526		F	No	Yes	Mother (chronic polyarthralgia with inflammatory features), twin sister (antiphospholipid syndrome)	No	11	Yes	No	No	Yes	No	?	No	12,5 - 13,4	12.95	Solo exome
Z107/77711		F	No	Yes	Maternal grandmother (rheumatoid arthritis), paternal uncle (lupus)	No	11	Yes	No	Yes	Yes	No	Antiphospholipid syndrome	No	9,1 - 42,7 - 6,7	19.5	Solo exome
AD858		M	No	Yes	Maternal grandmother (inflammatory rheumatism)	No	11	No	Yes	No	Yes	No	?	No	9,3 - 59,0 - 64,1 - 57,1	47.37	Solo exome
AA438		F	No	Yes	Mother (Hashimoto's disease)	No	11	Yes	Yes	Yes	Yes	No	Cardiac involvement (pericarditis)	No	5.6	5.6	Solo exome
AE457		M	No	Yes	Aunt (lupus)	No	11	Yes	Yes	Yes	Yes	Yes	?	No	24,5 - 28,7	26.6	Solo exome
Y081		F	?	Yes	Aunt (lupus)	No	12	Yes	No	Yes	No	No	Raynaud's phenomenon	No	NA	NA	Solo exome
AC109		F	No	Yes	Sister (lupus)	Yes	12	Yes	Yes	No	No	No	Antiphospholipid syndrome, intestinal involvement	No	NA	NA	Duo exome (affected sister)
Y001		F	No	Yes	Mother (connective tissue disease)	No	12	Yes	Yes	No	No	No	?	No	NA	NA	Solo exome
Y069		F	No	Yes	Mother (lupus)	Yes	12	Yes	Yes	No	Yes	No	?	No	NA	NA	Duo exome (affected mother)
AE507/Z223		M	?	Yes	Aunt (lupus)	No	12	Yes	Yes	No	Yes	No	Pulmonary involvement	No	NA	NA	Solo exome
AD599		M	Yes	Yes	Sister (lupus)	Yes	13	Yes	No	No	No	No	?	No	13	13	Duo exome (affected sister)
Z169		F	No	Yes	Father (lupus)	Yes	13	Yes	No	No	Yes	No	Serositis, cardiac involvement	No	25,3 - 26,6 - 2,5	18.13	Duo exome (affected father)
Y591		F	No	Yes	Mother and sister (lupus)	Yes	13	Yes	No	Yes	Yes	No	Antiphospholipid syndrome, cardiac involvement (myocarditis)	No	NA	NA	Trio exome (all affected)
AG058		F	No	Yes	Mother and maternal grandmother (lupus), sister (Hashimoto's disease)	Yes	13	No	Yes	Yes	No	No	Interstitial lung disease	No	NA	NA	Solo exome
Y208		F	No	Yes	Father (lupus)	Yes	13	Yes	Yes	Yes	No	No	?	No	NA	NA	Duo exome (affected father)
AF298		F	No	Yes	Maternal grandmother (lupus)	No	13	Yes	No	No	Yes	Yes	?	No	NA	NA	Trio exome
AE026	Pt8 (SERPING1)	M	No	Yes	Paternal grandmother (dermatomyositis), maternal aunt (Crohn's disease)	No	14	Yes	Yes	No	Yes	No	Recurrent otitis	No	NA	NA	Trio exome
X943		F	No	Yes	Mother, maternal aunt, and four cousins (lupus)	Yes	14	Yes	No	Yes	Yes	No	?	No	NA	NA	Duo exome (affected cousin)
AB218		F	No	Yes	Mother (lupus)	Yes	14	Yes	Yes	No	Yes	No	?	No	NA	NA	Duo exome (affected mother)
AG418		F	No	Yes	Aunt (rheumatoid arthritis)	No	14	Yes	No	No	Yes	Yes	?	No	6,6 - 19,2 - 12,9 - 23,1 - 10,4	14.44	Solo exome
AA411		F	No	Yes	Sister (lupus)	Yes	15	?	?	?	?	?	?	No	NA	NA	Duo exome (affected sister)
AC100		F	No	Yes	Mother (lupus)	Yes	15	Yes	No	No	Yes	No	Chilblains	No	NA	NA	Duo exome (affected mother)
AA753		M	No	Yes	Mother (ulcerative colitis) and maternal grandmother (coeliac disease)	No	15	Yes	No	No	Yes	No	Antiphospholipid syndrome	No	NA	NA	Solo exome
AF834		F	Yes	Yes	Maternal uncle (lupus)	No	15	No	No	Yes	Yes	No	Vascular involvement	No	50,6 - 36,5 - 36 - 68,4 - 81,9 - 60,2 - 64,9 - 14,3	51.6	Solo exome
Y441		F	No	Yes	Father (psoriatic arthritis)	No	15	Yes	No	Yes	Yes	No	?	No	NA	NA	Solo exome
AF449	Pt5 (RELA)	F	No	Yes	Sister with unclassified inflammatory disease, aunt with lupus	No	15	Yes	Yes	Yes	Yes	Yes	?	No	7,1 - 5,1 - 1,5	4.57	Solo exome
AD468		F	No	Yes	Mother and uncle (lupus)	Yes	15	Yes	Yes	Yes	Yes	No	?	No	NA	NA	Trio exome (all affected)
T947		F	No	Yes	Mother (lupus)	Yes	15	No	No	Yes	No	Yes	?	No	NA	NA	Duo exome (affected mother)
AG989		F	Yes	Yes	Brother and sister (lupus)	Yes	16	Yes	No	No	Yes	No	?	No	0,8 - 0,6- 0,5	0.63	Solo exome
AA877		F	No	Yes	Mother (Hashimoto's disease)	No	16	Yes	No	No	Yes	No	?	No	NA	NA	Trio exome
AD924		F	No	Yes	Half-sister (paternal, lupus) and twin sister (lupus)	Yes	<13*	Yes	No	No	No	No	?	No	NA	NA	Duo exome (healthy carrier father)
AF385		F	Yes	Yes	Sister and cousine (lupus)	Yes	<15*	Yes	No	Yes	No	No	Cardiac involvement (myocarditis)	No	NA	NA	Solo exome
T318		F	No	Yes	Mother and brother (lupus)	Yes	<7*	Yes	?	?	?	?	?	No	NA	NA	Trio exome (all affected)
AB848		F	No	Yes	Uncle (sarcoidosis)	No	6	Yes	Yes	No	Yes	No	Seizures	Yes	27.8	27.8	Solo exome
AC054	Pt12 (DOCK11)	M	No	Yes	Brother (lupus)	Yes	9	Yes	No	No	Yes	No	Spina bifida	Yes	10,5 - 19,7	15.1	Duo exome (affected brother)
AG266		F	No	Yes	Cousins (type 1 diabetes and thyroiditis)	No	10	Yes	?	Yes	Yes	No	Growth delay, recurrent infections	Yes	57.4	57.4	Solo exome
* Age at time of inclusion
NA : Not Applicable

## Sheet: Table 2. Supp genetic data
ID	Gender	Variants	GnomAD V4.1.0 Allele frequency	CADD Phred Score	OMIM Disease and ID	Other evidences	Transmission
Z214-Z213	F	BANK1(NM_017935.5):c.674C>A p.(Thr225Asn), heterozygous	0	19.38	No	Functionnal evidences for the implication of BANK1 rare variants in lupus (PMID: 31101814)	Unknown
Z702	M	BANK1(NM_017935.5):c.98A>G p.(Tyr33Cys), heterozygous	6.384e-7	25	No	Functionnal evidences for the implication of BANK1 rare variants in lupus (PMID: 31101814)	Unknown
Y441	F	COPA(NM_004371.4):c.3245A>C p.(Lys1082Thr)	0	26.30	Autoimmune interstitial lung, joint, and kidney disease (ID#616414)	Mutations in the C-terminal domain of COPA were recently describe in a autoinflammatory syndrome (PMID: 38175705)	Unknown
AD377	F	OTUD1(NM_001145373.3):c.284C>G p.(Pro95Arg), heterozygous	0.00006336	15.90	No	Functionnal evidences for the variant (PMID: 30100102)	Unknown
AD603	F	STAT2(NM_005419.4):c.1358T>C (p.Val453Ala), heterozygous	0.000007435	28	Immunodeficiency 44 (# 616636), Pseudo-TORCH syndrome 3 (# 618886)		Maternal (Asymptomatic)
AE403	F	STAT5B(NM_012448.4):c.469G>C p.(Asp157His), heterozygous	0	25.80	Growth hormone insensitivity with immune dysregulation (#618985)		Unknown
AA902	M	TNIP1(NM_006058.5):c.487C>T p.(Arg163Cys), heterozygous	0.0000193	31.00	No		Unknown

## Sheet: Table 3. ACMG classification
ID	Patient	Variants of interest	Transmission	ACMG Class	ACMG details	ACMG points	Associated disease	Publication
AE537	Pt1	C1QA(NM_015991.4):c.101G>A p.(Gly34Glu), homozygous	Maternal and paternal	Probably pathogenic	PS3 (strong) PM2 (moderate) PP3 (supporting)	7	C1q deficieny
X656	Pt2	COPA(NM_004371.4):c.841C>T p.(Arg281Trp)	De novo	Probably pathogenic	PS2 (strong) PM2 (moderate) PP5 (supporting) PP3 (supporting)	8	COPA syndrome
AA771	Pt3	ADAR(NM_001111.5):c.3019G>A p.(Gly1007Arg)	De novo	Pathogenic	PS4 (strong) PM4 (moderate) PP5 (supporting)	11	Aicardi-Goutieres syndrome
	Pt4	TLR7(NM_016562.4):c.1303C>T p.(Pro435Ser)	De novo	Probably pathogenic	PS2 (strong) PM2 (moderate)	8	Systemic lupus erythematosus
	Pt5	RELA(NM_021975.4):c.664G>A p.Val219ArgfsTer94	Unknown	Probably pathogenic	PVS1 (strong) PM2 (moderate)	6	RelA haploinsufficiency
AE791	Pt6	IKZF3(NM_012481.5):c.641_642insCT (p.Arg214SerfsTer2)	Unknown	Probably pathogenic	PVS1 (strong) PM2 (moderate)	6	AIOLOS haploinsufficiency
Z028	Pt7	PTPN11(NM_002834.5):c.922A>G p.(Asn308Asp)	De novo	Pathogenic	Pathogenic according to ClinGen Evidence Repository : PVS2 (very strong) PS3 (strong) PM2 (moderate) PP1 (strong) PP2 (supporting) PP3 (supporting)	20	Noonan syndrome
	Pt8	SERPING1(NM_000062.3):c.1396C>T p.(Arg466Cys)	Paternal	Pathogenic	PM1 (moderate) PM2 (moderate) PM5 (moderate) PP3 (supporting) PP5 (strong)	11	C1 inhibitor deficiency / Hereditary angioedema
AC118	Pt9	SOCS1(NM_003745.2):c.64C>T p.(Arg22Trp)	Paternal	Probably pathogenic	PS3 (strong) PM2 (moderate) PP1 (supporting)	6	SOCS1 haploinsufficiency	Hadjadj et al., (Patient D1)
AB992	Pt10	SOCS1(NM_003745.2):c.460T>C p.(Tyr154His)	Paternal	Probably pathogenic	PS3 (strong) PM2 (moderate) PP3 (supporting)	7	SOCS1 haploinsufficiency	Hadjadj et al., (Patient E1)
AE472	Pt11	PTPN2(NM_002828.4):c.1209del, p.(Phe403LeufsTer25)	Paternal	Probably pathogenic	PS3 (strong) PM2 (moderate)	6	PTPN2 haploinsufficiency
AC054	Pt12	DOCK11(NM_144658.4):c.1240G>T, p.(Asp414Tyr), hemizygous	Maternal (X-linked)	Probably pathogenic	PS3 (strong) PM2 (moderate) PP3 (supporting)	7	DOCK11 deficiency	Boussard et al
X845	Pt13	IRAK4(NM_016123.4):c.877C>T p.(Gln293Ter), IRAK4(NM_016123.4):c.652del p.(Met218TrpfsTer9)	Maternal Paternal	Pathogenic Pathogenic	PVS1 (very strong) / PM3 (moderate) / PP5 (strong) PVS1 (very strong) / PM2 (moderate) / PM3 (moderate) / PP5 (strong)	14 16	IRAK4 deficiency
Y798	Pt14	PSTPIP1(NM_003978.5):c.748G>A p.(Glu250Lys)	Unknown	Pathogenic	PM2 (moderate) PP5 (very strong)	12	PAMI syndrome
	Pt15	USB1(NM_024598.4):c.502del p.(Arg168GlyfsTer97), homozygous	Maternal and paternal	Pathogenic	PVS1 (very strong) PM2 (moderate)	10	Poikiloderma with neutropenia
Z725	Pt16	ETV6(NM_001987.5):c.1123G>A p.(Gly375Arg)	De novo	Probably pathogenic	PS2 (strong) PM1 (moderate) PM2 (moderate) PP3 (supporting)	9	Dominant thromobocytopenia
AE817	Pt17	MAN1B1(NM_016219.5):c.1833_1834del p.(Asp613ProfsTer40), homozygous	Maternal and paternal	Pathogenic	PVS1 (very strong) PM2 (moderate) PP5 (strong)	14	Rafiq syndrome
